# Supplementary material for: SIRT1 activation attenuates microglia-mediated synaptic engulfment in postoperative cognitive dysfunction
Source: Front Aging Neurosci. 2022 Nov 10;14:943842. doi: 10.3389/fnagi.2022.943842 (PMC9685341; doi:10.3389/fnagi.2022.943842)
Supplement: Supplementary file 1 [file Data_Sheet_1.zip]

Archive with 94 entries (83 files):
- raw data 2/
- raw data 2/.DS_Store
- __MACOSX/
- __MACOSX/raw data 2/
- __MACOSX/raw data 2/._.DS_Store
- raw data 2/Fig6/
- raw data 2/Fig6/*golgi_ctrl_CA3_basal_3122_cut.tif
- __MACOSX/raw data 2/Fig6/
- __MACOSX/raw data 2/Fig6/._*golgi_ctrl_CA3_basal_3122_cut.tif
- raw data 2/Fig6/*20201024 golgi SRT.lif_SIRT1_CA1_basal_3226_ch01-1.jpg
- __MACOSX/raw data 2/Fig6/._*20201024 golgi SRT.lif_SIRT1_CA1_basal_3226_ch01-1.jpg
- raw data 2/Fig6/*golgi SIRT1_DG_3116_ch01-1 scale bar.jpg
- __MACOSX/raw data 2/Fig6/._*golgi SIRT1_DG_3116_ch01-1 scale bar.jpg
- raw data 2/Fig6/*20201203 golgi CTRL.lif_CTRL_CA1_basal_15_ch01-1.tif
- __MACOSX/raw data 2/Fig6/._*20201203 golgi CTRL.lif_CTRL_CA1_basal_15_ch01-1.tif
- raw data 2/Fig6/golgi dibeijing.tif
- __MACOSX/raw data 2/Fig6/._golgi dibeijing.tif
- raw data 2/Fig6/*golgi_ctrl_CA3_DG_3128_ch01-1.tif
- __MACOSX/raw data 2/Fig6/._*golgi_ctrl_CA3_DG_3128_ch01-1.tif
- raw data 2/Fig6/*golgi_POCD7_DG_2214_ch01-1.tif
- __MACOSX/raw data 2/Fig6/._*golgi_POCD7_DG_2214_ch01-1.tif
- raw data 2/Fig6/*golgi SRT.lif_SIRT1_CA3_basal_1220_cut.tif
- __MACOSX/raw data 2/Fig6/._*golgi SRT.lif_SIRT1_CA3_basal_1220_cut.tif
- raw data 2/Fig6/*golgi_POCD7_CA3_basal_2121_cut.tif
- __MACOSX/raw data 2/Fig6/._*golgi_POCD7_CA3_basal_2121_cut.tif
- raw data 2/Fig6/*golgi SRT.lif_SIRT1_DG_3116_ch01-1.tif
- __MACOSX/raw data 2/Fig6/._*golgi SRT.lif_SIRT1_DG_3116_ch01-1.tif
- raw data 2/Fig6/*20201205 golgi POCD.lif_POCD7_CA1_apical_01_ch01-1.tif
- __MACOSX/raw data 2/Fig6/._*20201205 golgi POCD.lif_POCD7_CA1_apical_01_ch01-1.tif
- __MACOSX/raw data 2/._Fig6
- raw data 2/SIIRT1 raw data.xlsx
- __MACOSX/raw data 2/._SIIRT1 raw data.xlsx
- raw data 2/FIg5/
- raw data 2/FIg5/.DS_Store
- __MACOSX/raw data 2/FIg5/
- __MACOSX/raw data 2/FIg5/._.DS_Store
- raw data 2/FIg5/*20191017 lamp1001_POCD7_DG_LAMP1 488_1211Snapshot1_ch00.tif
- __MACOSX/raw data 2/FIg5/._*20191017 lamp1001_POCD7_DG_LAMP1 488_1211Snapshot1_ch00.tif
- raw data 2/FIg5/1231 iba Imported From Huygens_[ii1_CTRL_CA1a_1122_decon_converted_Image_2]_2020-11-24T19-49-36.918.tif
- __MACOSX/raw data 2/FIg5/._1231 iba Imported From Huygens_[ii1_CTRL_CA1a_1122_decon_converted_Image_2]_2020-11-24T19-49-36.918.tif
- raw data 2/FIg5/1231 iba Imported From Huygens_[ii1_CTRL_CA1a_1122_decon_converted_Image_2]_2020-11-24T19-52-39.333.tif
- __MACOSX/raw data 2/FIg5/._1231 iba Imported From Huygens_[ii1_CTRL_CA1a_1122_decon_converted_Image_2]_2020-11-24T19-52-39.333.tif
- raw data 2/FIg5/1231 iba Imported From Huygens_[ii5_POCD7_CA3a_2111_decon_converted_Image_6]_2020-11-24T19-33-12.790.tif
- __MACOSX/raw data 2/FIg5/._1231 iba Imported From Huygens_[ii5_POCD7_CA3a_2111_decon_converted_Image_6]_2020-11-24T19-33-12.790.tif
- raw data 2/FIg5/1231 iba Imported From Huygens_[ii5_POCD7_CA3a_2111_decon_converted_Image_6]_2020-11-24T19-32-51.819.tif
- __MACOSX/raw data 2/FIg5/._1231 iba Imported From Huygens_[ii5_POCD7_CA3a_2111_decon_converted_Image_6]_2020-11-24T19-32-51.819.tif
- raw data 2/FIg5/20200108 IBA Imported From Huygens_[ii6_SIRT2_CA1a_1118_decon_converted_Image_7]_2020-11-24T19-46-12.586.tif
- __MACOSX/raw data 2/FIg5/._20200108 IBA Imported From Huygens_[ii6_SIRT2_CA1a_1118_decon_converted_Image_7]_2020-11-24T19-46-12.586.tif
- raw data 2/FIg5/*20191023 LAMP1001_CTRL_DG_LAMP1 488_2132Snapshot1_ch00.tif
- __MACOSX/raw data 2/FIg5/._*20191023 LAMP1001_CTRL_DG_LAMP1 488_2132Snapshot1_ch00.tif
- raw data 2/FIg5/*20191023 LAMP1001.lif_SIRT_DG_LAMP1 488_2212Snapshot1.jpg
- __MACOSX/raw data 2/FIg5/._*20191023 LAMP1001.lif_SIRT_DG_LAMP1 488_2212Snapshot1.jpg
- raw data 2/FIg5/20200108 IBA Imported From Huygens_[ii6_SIRT2_CA1a_1118_decon_converted_Image_7]_2020-11-24T19-46-03.876.tif
- __MACOSX/raw data 2/FIg5/._20200108 IBA Imported From Huygens_[ii6_SIRT2_CA1a_1118_decon_converted_Image_7]_2020-11-24T19-46-03.876.tif
- __MACOSX/raw data 2/._FIg5
- raw data 2/Fig3/
- raw data 2/Fig3/**d-CTRL_CA1_3112.jpg
- __MACOSX/raw data 2/Fig3/
- __MACOSX/raw data 2/Fig3/._**d-CTRL_CA1_3112.jpg
- raw data 2/Fig3/.DS_Store
- __MACOSX/raw data 2/Fig3/._.DS_Store
- raw data 2/Fig3/c-SIRT1+DAPI2.jpg
- __MACOSX/raw data 2/Fig3/._c-SIRT1+DAPI2.jpg
- raw data 2/Fig3/a-SIRT1 band.tif
- __MACOSX/raw data 2/Fig3/._a-SIRT1 band.tif
- raw data 2/Fig3/c-GFAP_gz_SIRT1488_iba568_GFAP647_1151.jpg
- __MACOSX/raw data 2/Fig3/._c-GFAP_gz_SIRT1488_iba568_GFAP647_1151.jpg
- raw data 2/Fig3/c-iba+SIRT1+DAPI crop.tif
- __MACOSX/raw data 2/Fig3/._c-iba+SIRT1+DAPI crop.tif
- raw data 2/Fig3/**d- POCD7_CA1_3131.jpg
- __MACOSX/raw data 2/Fig3/._**d- POCD7_CA1_3131.jpg
- raw data 2/Fig3/c-SIRT colabeled.jpg
- __MACOSX/raw data 2/Fig3/._c-SIRT colabeled.jpg
- raw data 2/Fig3/a-beta-actin.tif
- __MACOSX/raw data 2/Fig3/._a-beta-actin.tif
- raw data 2/Fig3/c-iba_arrow-01.jpg
- __MACOSX/raw data 2/Fig3/._c-iba_arrow-01.jpg
- __MACOSX/raw data 2/._Fig3
- raw data 2/Fig4/
- raw data 2/Fig4/d-Surgery-SRT1720.jpg
- __MACOSX/raw data 2/Fig4/
- __MACOSX/raw data 2/Fig4/._d-Surgery-SRT1720.jpg
- raw data 2/Fig4/d-Surgery-vehicle.jpg
- __MACOSX/raw data 2/Fig4/._d-Surgery-vehicle.jpg
- raw data 2/Fig4/a-control.tif
- __MACOSX/raw data 2/Fig4/._a-control.tif
- raw data 2/Fig4/d-control.jpg
- __MACOSX/raw data 2/Fig4/._d-control.jpg
- raw data 2/Fig4/a-Surgery-SRT1720.tif
- __MACOSX/raw data 2/Fig4/._a-Surgery-SRT1720.tif
- raw data 2/Fig4/a-Surgery-vehicle.tif
- __MACOSX/raw data 2/Fig4/._a-Surgery-vehicle.tif
- __MACOSX/raw data 2/._Fig4
- __MACOSX/._raw data 2
