# Supplementary material for: SIRT1 activation attenuates microglia-mediated synaptic engulfment in postoperative cognitive dysfunction
Source: Front Aging Neurosci. 2022 Nov 10;14:943842. doi: 10.3389/fnagi.2022.943842 (PMC9685341; doi:10.3389/fnagi.2022.943842)
Supplement: Supplementary file 1 [file Data_Sheet_1.zip › raw data 2/SIIRT1 raw data.xlsx]

## Sheet: Fig3b
CTRL	6h	1d	3d
1.02906	0.987613	0.496518	0.80944
0.970945	0.807166	0.879112	0.280087
1.00091	0.826699	0.519516	0.675791
0.999086	0.656394	0.378859	0.213951
1	0.891413	0.741542	0.567621

## Sheet: Fig3c
crossing times at POD3
Control	Surgery
4	3
4	0
2	1
7	1
4	2
6	1
2	4
0	3
4	3
4	3
5	4

## Sheet: Fig3d
Percentage of time spent in target quadrant in POD3
Control	Surgery
33.94	42.61
46.22	34.78
26	23.5
40.5	26.39
43.61	35.72
37.22	15.09
32.28	24.95
24.61	19.39
29.06	27.17
47.61	21.44
26.67	31.11

## Sheet: Fig3g
% iba+ area
Control	Surgery
3.515	7.478
4.202	8.86
4.33	10.355
3.209	8.382
4.862	8.659
5.355	7.544
5.628	8.506
7.981	7.007
5.363	6.438
6.493	7.405
5.767	7.421
4.392
7.695
8.087
4.806

## Sheet: Fig4b
surface area
Control	Surgery-Vehicle	Surgery-SRT1720
1592	1203	1826
735	1241	2919
1411	1379	2731
715	2614	897
1350	660	1744
952	925	1773
3052	1048	1359
1617	3231	748
2600	1292	1608
1792	1360	1772
580	2412	1873
1506	2250	1212
2302	995	1624
1328	1587	1268
1168	1126	1360
876	1162	1615
2549	2184	1625
2619	3018	989
743	1362	2019
1195	2258	1631
1047	1110	1070
1225	1495	2361
1690	1435	1086
989	1168	1646
820	1076	1800
1409	1363	2981
1447	1233	2661
1006	1363	1175
1910	838	762
1098	1462	595
1642	1167	1142
1841	1769	601
949	1589	1311
1759	803	743
1539	941	1262
2126	754	867
1698	1191	1209
2573	2263	905
1333	1753	1266
761	1194	1472
1496	1507	1612
710	2034	1253
1508	837	1204
901	2091	1422
1558	1508	933
1303	908	1612
1589	1639	2033
1805	1445	737
1595	491	1539
955	841	3510

## Sheet: Fig4c
microglia size
Control	Surgery-Vehicle	Surgery-SRT1720
647	365	482
494	483	683
648	432	924
1277	432	294
569	543	1344
1135	497	558
533	374	1344
419	1036	1439
533	464	212
621	651	412
678	429	1289
1097	515	421
895	533	294
724	413	717
530	956	294
294	918	482
601	416	761
532	544	412
554	1218	720
1082	566	412
334	1062	347
230	605	720
635	467	988
130	654	412
1082	609	720
769	429	1226
1224	619	221
230	1029	1552
1031	566	1330
1135	739	347
457	267	710
842	734	867
294	533	421
512	762	938
685	655	683
308	437	714
484	429	761
694	651	924
635	312	1344
540	691	496
334	665	280
771	877	372
532	415	250
533	464	562
579	840	1330
749	473	412
895	870	203
388	867	799
569	867	988
648	727	619

## Sheet: Fig4e
soma size
Control	Surgery-Vehicle	Surgery-SRT1720
38.247	35.141	66.904
38.247	46.63	33.92
36.181	58.521	51.049
33.036	46.63	93.52
49.008	65.448	37.325
37.52	66.137	33.309
31.931	89.27	34.024
31.801	34.323	53.232
26.72	47.617	75.793
34.778	32.659	52.933
31.126	87.022	43.602
38.611	69.542	39.963
32.204	46.63	34.05
38.325	142.983	35.947
48.644	56.897	55.727
46.097	87.815	45.707
41.912	97.055	48.501
26.72	64.019	38.663
48.436	100.199	40.782
47.695	59.353	33.582
53.219	71.31	45.057
44.577	48.93	41.276
36.883	66.929	37.663
37.819	58.287	37.988
36.545	49.008	49.645
30.424	65.318	38.286
41.886	122.396	51.465
57.612	78.86	41.081
35.843	37.364	56.663
35.908	65.266	33.192
43.42	84.124	37.156
48.436	62.81	40.665
35.934	46.864	34.7
41.912	87.308	45.317
52.699	68.489	44.486
38.611	46.63	49.216
42.484	48.891	46.435
31.074	72.466	56.26
31.074	73.493	43.225
48.241	48.267	33.257
37.208	73.428	34.141
47.695	77.404	44.785
55.155	29.306	37.403
48.969	143.932	49.463
38.533	139.188	40.665
35.011	97.055	49.814
31.126	94.014	40.756
33.036	73.467	33.244
46.669	54.493	35.622
28.137	39.989	42.887
32.152	57.274	46.955
28.163	84.124	53.635
40.444	51.867	60.497
42.315	26.317	65.838
55.35	104.995	38.079
37.208	77.404	33.01
42.419	170.158	37
36.688	43.368	43.043
45.252	75.429	36.376
35.934	69.529	30.918
37.208	98.913	35.57
32.919	84.747	38.611
33.673	77.404	17.532
59.028	71.608	59.08
38.247	87.308	36.779
64.149	46.292	38.481
38.468	84.124	38.17
37.026	53.895	31.295
37.026	143.932	35.726
62.849	113.222	42.523
40.626	46.11	41.107
49.008	73.194	34.492
33.036	32.659	28.344
37.507	77.404	38.663
36.259	49.645	46.084
70.881	75.286	33.114
37.13	43.446	36.987
43.498	114.145	45.824
35.856	27.5	44.992
46.214	113.222	39.573

## Sheet: Fig4g
occupied area
Control	Surgery-Vehicle	Surgery-SRT1720
2927.91	1288.7	1801.19
1135.56	873.735	3144.27
3003.84	985.64	2961.01
1287.78	748.735	2274.9
1861.22	591.245	2662.82
2203.23	625.31	2242.56
1464.04	770.041	3394.95
1484.85	650.633	2126.1
1559.78	581.276	1500.07
2435.56	932.154	1047.37
840.276	609.104	1278.04
1994.33	495.028	1775.31
2417.69	279.52	1543.87
1980.11	1228.81	1158.92
1939.53	540.251	2325.84
1259.7	1026.25	1844.76
1419.43	1567.36	1854.37
2183.41	1721.46	1260.59
2436.75	370.377	1970.91
1673.61	1131.21	1089
1964.81	1294.68	1327.57
1845.11	1039.2	2180.77
2269.36	397.714	1593.25
1361.03	930.514	1205.22
2121.74	1007.35	1688.22
2919.66	570.145	1658.13
2165.2	889.618	2298.24
2280.92	1099.69	2685.67
2293.95	611.441	2338.96
3273.05	735.266	2205.29
1496.17	829.106	1050.89
1504.87	1028.59	1925.66
1780.85	943.44	1345.31
2130.96	915.573	2880.16
3201.66	762.065	1282.23
2081.26	472.018	2108.93
1591.66	914.002	1581.14
1888.9	1391.15	1493.06
1716.44	850.347	2363.2
1995.13	877.054	2371.11
1317.53	1059.12	3138.79
2338.14	1353.74	2428.16
1412.12	1896.49	2119.61
756.762	2224.67	1212.5
3025.19	1542.61	3278.68
2514.03	2674.96	2305.49
1477.23	2771.66	1690.63
1236.97	2492.68	1644.68
1809.21	1489.87	1856.97
2333.54	742.155	3191.84
2536.49	949.065	1170.15
2076.74	410.118	1298.14
1275.27	1651.53	1233.36
1217.29	1741.85	1397.52
2974.87	1277.72	989.145
1630.35	1148.33	714.278
1574.49	762.909	1450.07
3168.6	1004.39	1953.25
2009.04	926.101	1348.94
3018.59	1037.34	1210.27
2120	636.418	668.454
1987.41	1176.9	734.487
1569.15	915.795	1414.16
2069.03	1057.82	1739.66
2567.21	1049.45	989.626
2617.2	1843.27	1769.42
2786.57	1332.24	1082.24
1959.81	833.712	1642.5
2653.5	977.826	857.222
1307.91	648.557	1150.7
1844.57	2142.57	1183.44
2323.92	1202.22	3074.2
2318.48	1087.45	2395.99
2010.44	619.199	1453.76
2015.52	266.888	1928.06
1053.31	998.84	2075.31
2827.01	1223.78	1734.29
2701.56	1524.61	2157.92
2667.85	3045.76	2416.38
2165.99	1340.22	2503.51

## Sheet: Fig5c
% Engulfment
Control	Surgery-Vehicle	Surgery-SRT1720
0.0279096	0.0878304	0.0186585
0.03078	0.0519661	0.0326988
0.017084	0.0366944	0.0177941
0.0332852	0.0166443	0.0193443
0.017084	0.0202013	0.0377426
0.00674323	0.103925	0.0255814
0.0186131	0.031299	0.0426131
0.0116005	0.0641333	0.0335777
0.00804438	0.0742857	0.013479
0.0332852	0.0702247	0.0163381
0.0197203	0.15822	0.0447584
0.0252468	0.0715632	0.0214286
0.0178727	0.0440569	0.0219371
0.00699571	0.0346154	0.0219371
0.0269601	0.0735113	0.0253911
0.0126271	0.0136866	0.0253911
0.0140469	0.100393	0.0288372
0.0211132	0.0433239	0.0138853
0.046145	0.0579125	0.0246
0.0186131	0.030852	0.0122126
0.0221417	0.0470547	0.02189
0.0324342	0.102598	0.0302478
0.0299083	0.0267245	0.031015
0.0307758	0.0346154	0.0147229
0.017084	0.100393	0.0457703
0.0176758	0.0775599	0.0326988
0.0129983	0.0503529	0.0239535
0.0170065	0.0166443	0.0377426
0.01826	0.0389857	0.0288372
0.035929	0.117081	0.0189355
0.0179945	0.0359276	0.0352294
0.00987771	0.0477778	0.0162389
0.00880597	0.0902124	0.0233533
0.0231778	0.102598	0.0377267
0.00927536	0.0641333	0.0309859
0.024835	0.0641333	0.0112129
0.00994975	0.045614	0.0434382
0.0175558	0.137705	0.0171076
0.0392283	0.0118765	0.0235111
0.014691	0.0775599	0.0138853
0.00590331	0.0343358	0.0218349
0.0176758	0.0758475	0.0314516
0.0140469	0.0202013	0.0193443
0.0197203	0.0610052	0.0118887
0.01826	0.0758475	0.0197687
0.0321207	0.0434426	0.0395494
0.0221417	0.0319383	0.013479
0.0134078	0.0462076	0.0214485
0.0175558	0.0118765	0.0193443
0.0401292	0.0346154	0.0302478
0.0231778	0.0462076	0.0118887
0.0299083	0.0643312	0.0171076
0.0171819	0.0290341	0.0193443
0.0172137	0.0404255	0.0177941
0.0174746	0.048963	0.0138853
0.015625	0.15822	0.0421704
0.0140469	0.0319383	0.0216276
0.02211	0.0610052	0.0276084
0.00646953	0.0789804	0.0165796
0.0177686	0.0621837	0.0266602

## Sheet: Fig5e
LAMP-1 clusters %ROI
Control	Surgery-Vehicle	Surgery-SRT1720
15.908	16.179	7.783
8.241	17.248	11.716
9.249	15.542	14.639
13.903	23.375	10.578
7.771	14.172	13.733
9.899	19.597	11.01
9.376	22.592	12.917
9.458	19.67	12.276
8.568	20.393	10.199
10.063	13.898	11.819
15.111	31.766	12.697
7.067	16.444	12.315
7.53	22.523	12.558
7.615	8.607	9.378
9.043	17.297	8.184
12.477	12.812	6.896
12.263	14.799	10.042
12.264	24.644	10.478
7.091	16.169
8.868	17.428
16.12	24.07
9.635	15.18
13.873	23.583
17.143	27.794
14.579	27.419
	21.262
	23.441
	24.168
	19.504
	18.998
	20.302
	21.471

[truncated: 7 more sheets: Fig6c, Fig6d, Fig6e, Fig7a, Fig7b, Fig7c, Fig7d]
